# Supplementary material for: Effects of rearing systems (cage versus floor) on the microbial composition and transcriptome of goose ileum
Source: Front Vet Sci. 2024 May 23;11:1394290. doi: 10.3389/fvets.2024.1394290 (PMC11155456; doi:10.3389/fvets.2024.1394290)
Supplement: Supplementary file 1 [file Table_1.XLSX]

## Sheet: Sheet1
Supplementary Table 1. Basic information on 16S rRNA sequencing results of intestinal digesta
Group	Sample Name	Raw PE(#)	Raw Tags(#)	Clean Tags(#)	Effective Tags	Base(nt)	Avglen(nt)	Q20	Q30	GC%	Effective%
CR	CIM1	51819	43499	42736	37170	15304096	412	97.58	92.61	50.36	71.73
CR	CIM2	85026	72355	72027	67490	27198240	403	98.36	94.31	53.15	79.38
CR	CIM3	92228	89675	89041	77939	31792214	408	98.2	94.22	52.07	84.51
CR	CIM4	64532	61701	61048	48080	20055139	417	97.98	93.41	57.1	74.51
CR	CIM5	76807	57092	56680	54334	21942921	404	98.5	95.28	53.3	70.74
CR	CIM6	96318	81737	81222	79392	32056814	404	98.57	95.33	53.39	82.43
CR	CIM7	77509	75204	74721	68046	27658735	406	97.71	93.06	51.82	87.79
CR	CIM8	73857	67082	66278	58110	24157196	416	98.12	94.28	51.77	78.68
FR	FIM1	87061	84786	83763	66193	27822111	420	98.4	94.98	55.21	76.03
FR	FIM2	80267	63416	62934	59837	24215684	405	98.7	95.69	53.33	74.55
FR	FIM3	89202	79587	79205	70733	28560416	404	98.43	94.69	53.09	79.3
FR	FIM4	52232	41183	40799	28127	11736760	417	97.56	92.45	53.15	53.85
FR	FIM5	86716	84391	83616	70427	29094982	413	97.75	93.17	50.21	81.22
FR	FIM6	83285	81365	80898	72937	29907221	410	98.27	94.35	50.77	87.58
FR	FIM7	72930	65433	64850	53959	22155365	411	97.86	93.48	51.26	73.99
FR	FIM8	64068	53053	52762	44245	18063740	408	97.96	93.5	50.16	69.06
