# Supplementary material for: Effects of rearing systems (cage versus floor) on the microbial composition and transcriptome of goose ileum
Source: Front Vet Sci. 2024 May 23;11:1394290. doi: 10.3389/fvets.2024.1394290 (PMC11155456; doi:10.3389/fvets.2024.1394290)
Supplement: Supplementary file 2 [file Table_2.XLSX]

## Sheet: Sheet1
Supplementary Table 2. Basic information about the ileal RNA-seq data in this study
Group	Sample	Raw Reads	Clean Reads	Raw Base(G)	Clean Base(G)	Effective Rate(%)	Error Rate(%)	Q20(%)	Q30(%)	GC Content(%)	Mapping rate (%)
CR	CI1	41755960	40681572	6.26	6.1	97.43	0.03	97.44	93.74	52.03	0.8686
CR	CI2	41896658	40929698	6.28	6.14	97.69	0.03	97.56	93.84	50.8	0.8968
CR	CI3	41850232	40987848	6.28	6.15	97.94	0.03	97.15	92.82	48.45	0.8805
CR	CI4	40003350	39253636	6	5.89	98.13	0.03	97.25	92.98	48.21	0.8982
FR	FI1	41597502	40931198	6.24	6.14	98.4	0.03	97.81	94.02	45.19	0.9307
FR	FI2	43395966	42819758	6.51	6.42	98.67	0.03	97.64	93.5	44.72	0.9352
FR	FI3	41951546	41129030	6.29	6.17	98.04	0.03	97.74	94.08	45.78	0.9097
